# Supplementary material for: Automated Synthesis of [18F]Flumazenil Application in GABAA Receptor Neuroimaging Availability for Rat Model of Anxiety
Source: Pharmaceuticals (Basel). 2023 Mar 9;16(3):417. doi: 10.3390/ph16030417 (PMC10058208; doi:10.3390/ph16030417)
Supplement: Supplementary file 1 [file pharmaceuticals-16-00417-s001.zip]

Archive with 1 entries (1 files):
- pharmaceuticals-2220254-supplementary.pdf
